# Supplementary material for: Antioxidant Properties and Cytoprotective Effect of Pistacia lentiscus L. Seed Oil against 7β-Hydroxycholesterol-Induced Toxicity in C2C12 Myoblasts: Reduction in Oxidative Stress, Mitochondrial and Peroxisomal Dysfunctions and Attenuation of Cell Death
Source: Antioxidants (Basel). 2021 Nov 5;10(11):1772. doi: 10.3390/antiox10111772 (PMC8615043; doi:10.3390/antiox10111772)
Supplement: Supplementary file 1 [file antioxidants-10-01772-s001.zip]

Archive with 1 entries (1 files):
- antioxidants-1420181-supplementary.pdf
